# Supplementary material for: Noninvasive Diagnosis of the Mitochondrial Function of Doxorubicin-Induced Cardiomyopathy Using In Vivo Dynamic Nuclear Polarization–Magnetic Resonance Imaging
Source: Antioxidants (Basel). 2022 Jul 26;11(8):1454. doi: 10.3390/antiox11081454 (PMC9331045; doi:10.3390/antiox11081454)
Supplement: Supplementary file 1 [file antioxidants-11-01454-s001.zip]

Archive with 1 entries (1 files):
- antioxidants-1810914-supplementary.pdf
